# Supplementary material for: Composition and distribution of fish environmental DNA in an Adirondack watershed
Source: PeerJ. 2021 Feb 26;9:e10539. doi: 10.7717/peerj.10539 (PMC7919543; doi:10.7717/peerj.10539)
Supplement: Supplemental Information 21 [file peerj-09-10539-s021.fas]

>AB042952.1_Amia_calva_mitochondrial_DNA_complete_genome
GTGGGTCTGGGGCACCGCCAAGTCCTTTGGGTTTTAAGCTAACGCTCGTAGTCCCCTGGC
GGATAATATTTGTATTTTATTATCAAGGTTTATAGCT
>AB127394.1_Catostomus_commersonii_mitochondrial_DNA_complete_genome
GGGGGTCTAAGGCACCGCCAAGTCCTTTGGGTTTCAAGCTGACGCTCGTAGTACCCGGGC
GAATGTCTATTGTAATTTGACATCTGGGTTTATGACT
>AB188190.1_Cottus_cognatus_mitochondrial_gene_for_12S_rRNA_partial_sequence_country:Russia:_Anadyr_River
GTGGATCTAAAGCACCGCCAAGTCCTTTGGGTTTTAAGCTATTGCTCGTAGTACCCGGGC
GGATAGTGGGTGTGTAGTACTATCAATGTTTACGGCT
>AB378749.1_Micropterus_dolomieu_mitochondrial_DNA_complete_genome_haplotype:_n
GTGGATCTAAAGCACCGCCAAGTCCTTTGGGTTTCAAGCTGGTGCTCGTAGTTCCCAGGC
GGATAGCAGGTGTAAGTTGCTATCGATGTTTAAGGCT
>AB378750.1_Micropterus_dolomieu_mitochondrial_DNA_complete_genome_haplotype:_p
GTGGATCTAAAGCACCGCCAAGTCCTTTGGGTTTCAAGCTGGTGCTCGTAGTTCCCAGGC
GGATAGCAGGTGTAAGTTGCTATCGATGTTTAAGGCT
>AB445125.1_Culaea_inconstans_mitochondrial_DNA_complete_genome
GTGGATCTAAAGCACCGCCAAGTCCTTTGGGTTTTAAGCTGATGCTTGTAGTCCCCTGGC
GGATAGAGGTTGTATTGCTCTATCAATGTTTATGGCT
>AB445126.1_Apeltes_quadracus_mitochondrial_DNA_complete_genome
GTGGATCTAAAGCACCGCCAAGTCCTTTGGGTTTCAAGCTGATGCTTGTAGTCCCCTGGC
GGATAGTGGTTGTAAGACTCTATCAATGTTTAGGGCT
>AF023184.1_Campostoma_anomalum_12S_ribosomal_RNA_gene_mitochondrial_gene_for_mitochondrial_RNA_complete_sequence
GGGGGTCTGAGGCACCGTCAGGTCCTTTGGGTTTCAAGCTAATGCTCGTAGTACCCGGGC
GGACGTCTTATTGTAGGTTGACGTCTAAGTTTACGGCT
>AF023185.2_Couesius_plumbeus_12S_ribosomal_RNA_gene_complete_sequence_tRNA-Val_gene_complete_sequence_and_16S_ribosomal_RNA_gene_partial_sequence_mitochondrial_genes_for_mitochondrial_products
GGGGGTCTAAGGCACCGTCAGGTCTTTTGGGTTTCAAGCTAATGCTCGTAGTACCCGGGC
GGACGTCAATTGTAGTTGGACGTCAAGGTTTATGGCT
>AF023186.1_Couesius_plumbeus_isolate_UIAC_11366.01_12S_ribosomal_RNA_gene_mitochondrial_gene_for_mitochondrial_RNA_complete_sequence
GGGGGTCTAAGGCACCGTCAGGTCTTTTGGGTTTCAAGCTAATGCTCGTAGTACCCGGGC
GGACGTCAATTGTAGTTGGACGTCAAGGTTTATGGCT
>AF023192.1_Margariscus_margarita_12S_ribosomal_RNA_gene_mitochondrial_gene_for_mitochondrial_RNA_complete_sequence
GGGGGTCTAAGGCACCGTCAGGTCCTTTGGGTTTCAAGCTAATGCTCGTAGTACCCGGGC
GGACGTCTAATTGTAGTTGGACGTCTAGGTTTATGGCT
>AF023195.1_Notropis_atherinoides_12S_ribosomal_RNA_gene_mitochondrial_gene_for_mitochondrial_RNA_complete_sequence
GGGGGTCTGAGGCACCGTCAGGTCCTTTGGGTTTCAAGCTAATGCTCGTAGTACCCGGGC
GGACGCCTGATTGTAGCTGGACGTCTGGGTTTATGACT
>AF023198.1_Rhinichthys_atratulus_12S_ribosomal_RNA_gene_mitochondrial_gene_for_mitochondrial_RNA_complete_sequence
GGGGGTCTGAGGCACCGTCAGGTCCTTTGGGTTTCAAGCTAATGCTCGTAGTACCCGGGC
GGACGTCTAACTGTAGTTCGACGCCTGGGTTTATGGCT
>AF023199.2_Semotilus_atromaculatus_12S_ribosomal_RNA_gene_complete_sequence_tRNA-Val_gene_complete_sequence_and_16S_ribosomal_RNA_gene_partial_sequence_mitochondrial_genes_for_mitochondrial_products
GGGGGTCTAAGGCACCGTCAGGTCCTTTGGGTTTCAAGCTAATGCTCGTAGTACCCGGGC
GAACGTCTAATTGTAGTTGGACGTCTAAGTTTACGACT
>AF038493.1_Phoxinus_neogaeus_12S_ribosomal_RNA_tRNA-Val_and_16S_ribosomal_RNA_genes_mitochondrial_genes_for_mitochondrial_RNAs_complete_sequence
GGGGGTCTAAGGCACCGTCAGGTCCTTTGGGTTTCAAGCTAATGCTCGTAGTACCCGGGC
GGACGTCTAATTGTAGTTGGACGTCTAGGTTTATGGCT
>AF049731.1_Percopsis_omiscomaycus_12S_ribosomal_RNA_gene_mitochondrial_gene_for_mitochondrial_RNA_partial_sequence
GGGGGTCTAAAGCACCGCCAAGTCCTTTGGGTTTAAAGCTGGTGCTTGTAGTTCCCTGGC
GGATAGGGGTGTGATATTCTATCGAAGTTTAGGCC
>AF055589.1_Morone_chrysops_tRNA-Phe_gene_partial_sequence_and_12S_large_subunit_ribosomal_RNA_gene_partial_sequence_mitochondrial_gene_for_mitochondrial_RNA
GTGGGTCTAAAGCACCGCCAAGTCCTTTGGGTTTCAAGCTAATGCTCGTAGTACCCGGGC
GGACAGTGTGGGTAAACAACTGTCTATGTTTAAGGCT
>AF081840.1_Clinostomus_elongatus_12S_ribosomal_RNA_gene_complete_sequence_tRNA-Val_gene_complete_sequence_and_16S_ribosomal_RNA_gene_complete_sequence_mitochondrial_genes_for_mitochondrial_products
GGGGGTCTGAGGCACCGTCAGGTCCTTTGGGTTTCAAGCTAATGCTCGTAGTACCCGGGC
GGACGTCTAATTGTAGTTGGACGCCTAGGTTTATGGCT
>AF081845.1_Exoglossum_laurae_12S_ribosomal_RNA_gene_complete_sequence_tRNA-Val_gene_complete_sequence_and_16S_ribosomal_RNA_gene_partial_sequence_mitochondrial_genes_for_mitochondrial_products
GGGGGTTTGAGGCACCGTCAGGTCCCTTGGGTTTTAAGCTAATGCTCGTAGTACCCGGGC
GGACGCCTAATTGTGGTTGGACGTCTAGGTTTATGGCT
>AF081846.1_Exoglossum_maxillingua_12S_ribosomal_RNA_and_16S_ribosomal_RNA_genes_partial_sequence_mitochondrial_genes_for_mitochondrial_products
GGGGGTCTGAGGCACCGTCAGGTCCCTTGGGTTTTAAGCTAATGCTCGTAGTACCCGGGC
GGACGCCTAATTGTAGTTGGACGTCTAGGTTTATGGCT
>AF148327.1_Hybopsis_dorsalis_isolate_1_12S_ribosomal_RNA_gene_partial_sequence_mitochondrial_gene_for_mitochondrial_product
GGGGGTCTGAGGCACCGTCAGGTCCTTTGGGTTTCAAGCTAATGCTCGTAGTACCCGGGC
GGACGTCTAATTGTAGCTGGACGTCTGGGTTTATGACT
>AF148328.1_Hybopsis_dorsalis_isolate_2_12S_ribosomal_RNA_gene_partial_sequence_mitochondrial_gene_for_mitochondrial_product
GGGGGTCTGAGGCACCGTCAGGTCCTTTGGGTTTCAAGCTAATGCTCGTAGTACCCGGGC
GGACGTCTAATTGTAGCTGGACGTCTGGGTTTATGACT
>AF148331.1_Hybopsis_amblops_isolate_1_12S_ribosomal_RNA_gene_partial_sequence_mitochondrial_gene_for_mitochondrial_product
GGGGGTCTGAGGCACCGTCAGGTCCTTTGGGTTTCAAGCTAATGCTCGTAGTACCCGGCG
GACGCCAAATTGTAGCTGGACGTCTGGGTTTATGACT
>AF148332.1_Hybopsis_amblops_isolate_2_12S_ribosomal_RNA_gene_partial_sequence_mitochondrial_gene_for_mitochondrial_product
GGGGGTCTGAGGCACCGTCAGGTCCTTTGGGTTTCAAGCTAATGCTCGTAGTACCCGGCG
GACGCCAAATTGTAGCTGGACGTCTGGGTTTATGACT
>AF149986.1_Percopsis_omiscomaycus_voucher_UAIC_11218.07_12S_ribosomal_RNA_gene_partial_sequence_mitochondrial
GGGGGTCTAAAGCACCGCCAAGTCCTTTGGGTTTAAAGCTGGTGCTTGTAGTTCCCTGGC
GGATAGGGGTGTGATATTCTATCGAAGTTTAGGGCC
>AF150004.1_Lepomis_macrochirus_voucher_KU_25193_12S_ribosomal_RNA_gene_partial_sequence_mitochondrial
GTGGGTCTAAAGCACCGCCAAGTCCTTTGGGTTTTAAGCTAACGCTCGTAGTTTCCTGGC
GGGCAGCGGGTGTAAAGTGTTGCCGATGTTTAAGGCT
>AF154850.1 Salvelinus fontinalis mitochondrion complete genome
GTGGGTCTGAGGCACCGCCAAGTCCTTTGGGTTTTAAGCTGGCGCTTGTAGTTCCCTGGC
GGATATCAGTTGTATTTTTCTATCAAAGTTTACGGCT
>AF155375.1_Phoxinus_eos_isolate_PlumCrk_12S_ribosomal_RNA_gene_partial_sequence_mitochondrial_gene_for_mitochondrial_product
GGGGGTCTAAGGCACCGTCAGGTCCTTTGGGTTTCAAGCTAATGCTCGTAGTACCCGGGC
GGACGTCTAATTGTAGTTGGACATCTAGGTTTATGGCT
>AF333595.1_Catostomus_catostomus_12S_ribosomal_RNA_gene_partial_sequence_tRNA-Val_gene_complete_sequence_and_16S_ribosomal_RNA_gene_partial_sequence_mitochondrial_genes_for_mitochondrial_products
GGGGGTCTAAGGCACCGCCAAGTCCTTTGGGTTTTAAGCTGACGCTCGTAGTACCCTGGC
GAATGTCTGTTGTAATTTGACATTTGGGTTTATGACT
>AF333596.1_Catostomus_commersoni_12S_ribosomal_RNA_gene_partial_sequence_tRNA-Val_gene_complete_sequence_and_16S_ribosomal_RNA_gene_partial_sequence_mitochondrial_genes_for_mitochondrial_products
GGGGGTCTAAGGCACCGCCAAGTCCTTTGGGTTTCAAGCTGACGCTCGTAGTACCCGGGC
GAATGTCTATTGTAATTCGACATTTGGGTTTATGACT
>AF333598.1_Erimyzon_oblongus_12S_ribosomal_RNA_gene_partial_sequence_tRNA-Val_gene_complete_sequence_and_16S_ribosomal_RNA_gene_partial_sequence_mitochondrial_genes_for_mitochondrial_products
GGGGGTCTAAGGCACCGCCAAGTCCTTTGGGTTTTAAGCTGACGCTCGTAGTACCCTGGC
GAATATTTATTGTAATATAATATTTGGGTTTATGGCT
>AF333600.1_Moxostoma_anisurum_12S_ribosomal_RNA_gene_partial_sequence_tRNA-Val_gene_complete_sequence_and_16S_ribosomal_RNA_gene_partial_sequence_mitochondrial_genes_for_mitochondrial_products
GGGGGTCTAAGGCACCGCCAAGTCCTTTGGGTTTTAAGCTGACGTTCGTAGTACCCTGGC
GAATGCCTATTGTAATTTGGCATTTGGGTTTATGACT
>AF392054.1_Oncorhynchus_tshawytscha_mitochondrion_complete_genome
GTGGGTCTGAGGCACCGCCAAGTCCTTTGGGTTTTAAGCTGGCGCTTGTAGTACCCTGGC
GGATATCAATTGTATATTTTTATCAAAGTTTACGGCT
>AF482987.1_Ictalurus_punctatus_mitochondrion_complete_genome
GTGGGTCTGAGACACCGCCAAGTCCTTTGGGTTTTAAGCTGTGCTCGTAGTACCCGGGCG
GATGTGTGTGTAAGAGGACATCTGGGTTTAGGGCT
>AP002944.1_Gasterosteus_aculeatus_mitochondrial_DNA_complete_genome_except_for_D-loop
GTGGATCTAAAGCACCGCCAAGTCCTTTGGGTTTCAAGCTGATGCTTGTAGTCCCCGGGC
GGATAGTGGTTGTAAAATTCTATCAATGTTTAGGGCT
>AP005994.1_Etheostoma_zonale_mitochondrial_DNA_complete_genome_except_for_D-loop
GTGGATCTAAAGCACCGCCAAGTCCTTTGGGTTTCAAGCTGATGCTTGTAGTCCCCAGGC
GGGTAATGGGTGTATTGTGTTACCAATGTTTACGGCT
>AP009132.1_Alosa_pseudoharengus_mitochondrial_DNA_complete_genome
GGGGGTCTGAAGCACCGCCAAGTCCTTTGGGTTTTAAGCTGGCGCTCGTAGTCCCCTGGC
GGATATTTGTTGTACTGGAATATCTAAGTTTACGGC
>AP009151.1_Phoxinus_eos_mitochondrial_DNA_complete_genome
GGGGGTCTAAGGCACCGTCAGGTCCTTTGGGTTTCAAGCTAATGCTCGTAGTACCCGGGC
GGACGTCTAATTGTAGTTGGACATCTAGGTTTATGGCT
>AP011228.1_Erimyzon_oblongus_mitochondrial_DNA_complete_genome
GGGGGTCTAAGGCACCGCCAAGTCCTTTGGGTTTTAAGCTGACGCTCGTAGTACCCTGGC
GAATATTTATTGTAATATAATATTTGGGTTTATGGCT
>AP011274.1_Couesius_plumbeus_mitochondrial_DNA_complete_genome
GGGGGTCTAAGGCACCGTCAGGTCTTTTGGGTTTCAAGCTAATGCTCGTAGTACCCGGGC
GGACGTCAATTGTAGTTGGACGTCAAGGTTTATGGCT
>AP011280.1_Clinostomus_elongatus_mitochondrial_DNA_complete_genome
GGGGGTCTGAGGCACCGTCAGGTCCTTTGGGTTTCAAGCTAATGCTCGTAGTACCCGGGC
GGACGTCTAATTGTAGTTGGACGCCTAGGTTTATGGCT
>AP012079.1_Luxilus_chrysocephalus_mitochondrial_DNA_complete_genome
GGGGGTCTGAGGCACCGTCAGGTCCTTTGGGTTTCAAGCTAATGCTCGTAGTACCCGGGC
GGACGTCTGATTGTAGCTGGACGTCTGGGTTTATGACT
>AP012081.1_Margariscus_margarita_mitochondrial_DNA_almost_complete_genome_except_for_D-loop
GGGGGTCTAAGGCACCGTCAGGTCCTTTGGGTTTCAAGCTAATGCTCGTAGTACCCGGGC
GGACGTCTAATTGTAGTTGGACGTCTAGGTTTATGGCT
>AP012082.1_Nocomis_biguttatus_mitochondrial_DNA_complete_genome
GGGGGTCTGAGACACCGTCAGGTCCTTTGGGTTTCAAGCTAATGCTCGTAGTGCCCAGGC
GGACGTTTAACTGTAATTGGACGTCTAAGTTTATGGCT
>AP012083.1_Notropis_atherinoides_mitochondrial_DNA_complete_genome
GGGGGTCTGAGGCACCGTCAGGTCCTTTGGGTTTCAAGCTAATGCTCGTAGTACCCGGGC
GGACGCCTGATTGTAGCTGGACGTCTGGGTTTATGACT
>AP012090.1_Luxilus_cornutus_mitochondrial_DNA_complete_genome
GGGGGTCTGAGGCACCGTCAGGTCCTTTGGGTTTCAAGCTAATGCTCGTAGTACCCGGGC
GGACGCCTGATTGTAGTTGGGCGTCTGGGTTTATGACT
>AP012094.1_Lythrurus_umbratilis_mitochondrial_DNA_complete_genome
GGGGGTCTGAGGCACCGTCAGGTCCTTTGGGTTTCAAGCTAATGCTCGTAGTACCCGGGC
GGACGTCTAATTGTAGTTGGACGTCTGGGTTTAGGACT
>AP012097.1_Notropis_bifrenatus_mitochondrial_DNA_complete_genome
GGGGGTCTGAGGCACCGTCAGGTCCTTTGGGTTTCAAGCTAATGCTCGTAGTACCCGGGC
GGACGTCTAATTGTAGTTGGACGTCTGGGTTTATGACT
>AP012104.1_Rhinichthys_atratulus_mitochondrial_DNA_complete_genome
GGGGGTCTGAGGCACCGTCAGGTCCTTTGGGTTTCAAGCTAATGCTCGTAGTACCCGGGC
GGACGTCTAACTGTAGTTCGACGCCTGGGTTTATGGCT
>AP012105.1_Rhinichthys_cataractae_mitochondrial_DNA_complete_genome
GGGGGTCTGAGGCACCGTCAGGTCCTTTGGGTTTCAAGCTAATGCTCGTAGTACCCGGGC
GGATGTCTAATTGTAGTTGGACGTCTGGGTTTATGGCT
>AP012107.1_Semotilus_atromaculatus_mitochondrial_DNA_complete_genome
GGGGGTCTAAGGCACCGTCAGGTCCTTTGGGTTTCAAGCTAATGCTCGTAGTACCCGGGC
GAACGTCTAATTGTAGTTGGACGTCTAAGTTTACGACT
>AP013046.1_Esox_niger_mitochondrial_DNA_nearly_complete_genome
GTGGGTTTGAAGCACCGCCAAGTCCTTTGGGTTTTAAGCTAATGCTTGTAGTCCCCTGGC
GGATAAAATTGTATGTTTTTATCAGAATTTATGACT
>AP013049.1_Umbra_pygmaea_mitochondrial_DNA_complete_genome
TGGGTCTGAGGCACCGCCAAGTCCTTTGGGTTTTAAGCTTACGCTTGTAGTTCCCTGGCG
GATGTAAGATGTAAGTTTTTATCAAAGTTTATAGTT
>AP014537.1_Micropterus_salmoides_mitochondrial_DNA_almost_complete_genome
GTGGATCTAAAGCACCGCCAAGTCCTTTGGGTTTCAAGCTAATGCTCGTAGTTCCCAGGC
GGATGGCAGGTGTAAGTTACCATCGATGTTTAAGGCT
>AY216537.1_Hybopsis_amblops_12S_ribosomal_RNA_and_tRNA-Val_genes_complete_sequence_and_16S_ribosomal_RNA_gene_partial_sequence_mitochondrial_genes_for_mitochondrial_products
GGGGGTCTGAGGCACCGTCAGGTCCTTTGGGTTTCAAGCTAATGCTCGTAGTACCCGGGC
GGACGCCAAATTGTAGCTGGACGTCTGGGTTTATGACT
>AY216538.1_Hybognathus_regius_12S_ribosomal_RNA_and_tRNA-Val_genes_complete_sequence_and_16S_ribosomal_RNA_gene_partial_sequence_mitochondrial_genes_for_mitochondrial_products
GGGGGTCTGAGGCACCGTCAGGTCCTTTGGGTTTCAAGCTAATGCTCGTAGTACCCGGGC
GGACGTCTAATTGTAGTTGGACGTCTGGGTTTATGACT
>AY216540.1_Luxilus_chrysocephalus_12S_ribosomal_RNA_gene_partial_sequence_tRNA-Val_gene_complete_sequence_and_16S_ribosomal_RNA_gene_partial_sequence_mitochondrial_genes_for_mitochondrial_products
GGGGGTCTGAGGCACCGTCAGGTCCTTTGGGTTTCAAGCTAATGCTCGTAGTACCCGGGC
GGACGTCTGATTGTAGCTGGACGTCTGGGTTTATGACT
>AY216542.1_Lythrurus_umbratilus_12S_ribosomal_RNA_and_tRNA-Val_genes_complete_sequence_and_16S_ribosomal_RNA_gene_partial_sequence_mitochondrial_genes_for_mitochondrial_products
GGGGGTCTGAGGCACCGTCAGGTCCTTTGGGTTTCAAGCTAATGCTCGTAGTACCCGGGC
GGACGTCTAATTGTAGTTGGACGTCTGGGTTTATGGCT
>AY216543.1_Notemigonus_crysoleucas_12S_ribosomal_RNA_and_tRNA-Val_genes_complete_sequence_and_16S_ribosomal_RNA_gene_partial_sequence_mitochondrial_genes_for_mitochondrial_products
GGGGGTTTAAGGCACCGTCAGGTCCTTTGGGTTTCAAGCTAATGCTCGTAGTACCCGGGC
GGACGTCTAATTGTAGCTGGACGTCTGGGTTTACGGCT
>AY216553.1_Notropis_volucellus_12S_ribosomal_RNA_and_tRNA-Val_genes_complete_sequence_and_16S_ribosomal_RNA_gene_partial_sequence_mitochondrial_genes_for_mitochondrial_products
GGGGGTCTGAGGCACCGTCAGGTCCTTTGGGTTTCAAGCTAATGCTCGTAGTACCCGGCG
GACGCCTGATTGTAGTTGGACGTCTGGGTTTATGACT
>AY216556.1_Pimephales_notatus_12S_ribosomal_RNA_and_tRNA-Val_genes_complete_sequence_and_16S_ribosomal_RNA_gene_partial_sequence_mitochondrial_genes_for_mitochondrial_products
GGGGGTCTGAGGCACCGTCAGGTCCTTTGGGTTTCAAGCTAATGCTCGTAGTACCCGGCG
GACGCCTAATTGTAGTCGGACGTCTGGGTTTATGACT
>AY283324.1_Culaea_inconstans.PROXY.C26T3:1:2103:28160:7161
GTGGATCTAAAGCACCGCCAAGTCCTTTGGGTTTTAAGCTGATGCTTGTAGTCCCCTGGC
GGATAGAGGTTGTATTGTTCTATCAAAGTTTACGGCT
>AY372766.1_Ammocrypta_pellucida_12S_ribosomal_RNA_gene_partial_sequence_mitochondrial
GTGGATCTAAAGCACCGCCAAGTCCTTTGGGTTTTAAGCTAATGCTTGTAGTTCCCGGGC
GGGCAGCGGGTGTAATTGCTGCCAATGTTTATGGCT
>AY372771.1_Etheostoma_blennioides_12S_ribosomal_RNA_gene_partial_sequence_mitochondrial
GTGGATCTAAAGCACCGCCAAGTCCTTTGGGTTTCAAGCTGATGCTCGTAGTTCCCAGGC
GGGTGATGGATGTATTTATCACCAATGTTTACGGCT
>AY372773.1_Etheostoma_caeruleum_12S_ribosomal_RNA_gene_partial_sequence_mitochondrial
GTGGATCTAAAGCACCGCCAAGTCCTTTGGGTTTTAAGCTAATGCTCGTAGTTCCCAGGC
GGGTAACAGATGTGTTTGTTACCAATGTTTACGGCT
>AY372781.1:443-540 Etheostoma nigrum 
GTGGATCTAAAGCACCGCCAAGTCCTTTGGGTTTCAAGCTGATGCTCGTAGTTCCCAGGC
GGGTAATGAATGTATTTATTACCAATGTTTACGGCTAG
>AY372793.1_Etheostoma_variatum_12S_ribosomal_RNA_gene_partial_sequence_mitochondrial
GTGGATCTAAAGCTCCGCCAAGTCCTTTGGGTTTCAAGCTGATGCTCGTAGTTCCCAGGC
GGGTAGTGAATGTATTCACTGCCAATGTTTACGGCT
>AY372797.1_Percina_caprodes_12S_ribosomal_RNA_gene_partial_sequence_mitochondrial
GTGGGTCTAAAGCACCGCCAAGTCCTTTGGGTTTCAAGCTGATGCTCGTAGTACCCGGGC
GGGTAGTGGATGTAACTACTACCGATGTTTACGGCT
>AY372798.1_Percina_copelandi_12S_ribosomal_RNA_gene_partial_sequence_mitochondrial
GCGGGTCTAAAGCACCGCCAAGTCCTTTGGGTTTCAAGCTGATGCTCGTAGTACCCAGGC
GGGCAGTGGATGTAACTACTACCAATGTTTACGGCT
>AY372800.1_Percina_macrocephala_12S_ribosomal_RNA_gene_partial_sequence_mitochondrial
GTGGGTCTAAAGCACCGCCAAGTCCTTTGGGTTTCAAGCTGATGCTCGTAGTACCCGGGC
GGGTAGTGGGTGTAACTACTACCAATGTTTACGGCT
>AY372801.1_Percina_maculata_12S_ribosomal_RNA_gene_partial_sequence_mitochondrial
GTGGGTCTAAAGCACCGCCAAGTCCTTTGGGTTTCAAGCTGATGCTCGTAGTACCCAGGC
GGGTAGTGGGTGTAACTACTACCAATGTTTACGGCT
>AY372807.1_Stizostedion_canadense_12S_ribosomal_RNA_gene_partial_sequence_mitochondrial
GGGGATCTAAAGCACCGCCAAGTCCTTTGGGTTTCAAGCTAATGCTCGTAGTTCCCAGGC
GGGTAGTGGATGTAATTACTACCAATGTTTATGGGT
>AY372812.1_Morone_chrysops_12S_ribosomal_RNA_gene_partial_sequence_mitochondrial
GTGGGTCTAAAGCACCGCCAAGTCCTTTGGGTTTCAAGCTAATGCTCGTAGTACCCGGGC
GGACAGTGTGGGTAAAAACTGTCTATGTTTAAGGCT
>AY430252.1_Ameiurus_nebulosus_12S_ribosomal_RNA_gene_partial_sequence_mitochondrial
GTGGGTCTGAGACACCGCCAAGTCCTTTGGGTTTTAAGCCATGCTCGTAGTACCCGGGCG
GATGTGTGTGTAAGAATACATCTGGGTTT
>AY430268.1_Umbra_limi_12S_ribosomal_RNA_gene_partial_sequence_mitochondrial
GTGGGTCTGAGGCACCGCCAAGTCCTTTGGGTTTTAAGCTTACGCTTGTAGTTCCCTGGC
GGATGTAAGATGTAAATTTTATCAAAGTTT
>AY430270.1_Umbra_pygmae_12S_ribosomal_RNA_gene_partial_sequence_mitochondrial
GTGGGTCTGAGGCACCGCCAAGTCCTTTGGGTTTTAAGCTTACGCTTGTAGTTCCCTGGC
GGATGTAAGATGTAAGTTTTTATCAAAGTTT
>AY430274.1_Esox_masguinongy.PROXY.C26T3:1:1103:17716:5934size_1
GTGGGTCTGAAGCACCGCCAAGTCCTTTGGGTTTTAAGCTAATGCTTGTAGTCCCCTGGC
GGATAAAATTGTATATTTTTATCAAAATTTATGGCT
>AY430275.1_Esox_americanus_12S_ribosomal_RNA_gene_partial_sequence_mitochondrial
GTGGGTTTGAAGCACCGCCAAGTCCTTTGGGTTTTAAGCTAATGCTTGTAGTCCCCTGGC
GGATAAAATTGTATGTTTTTATCAGAATTT
>AY430276.1_Esox_niger_12S_ribosomal_RNA_gene_partial_sequence_mitochondrial
GTGGGTTTGAAGCACCGCCAAGTCCTTTGGGTTTTAAGCTAATGCTTGTAGTCCCCTGGC
GGATAAAATTGTATGTTTTTATCAGAATTT
>AY430283.1_Etheostoma_caeruleum_12S_ribosomal_RNA_gene_partial_sequence_mitochondrial
GTGGATCTAAAGCACCGCCAAGTCCTTTGGGTTTTAAGCTAATGCTCGTAGTTCCCAGGC
GGGTAACAAATGTGTTGTGTTACCAATGTTT
>AY442347.1_Amia_calva_mitochondrion_complete_genome
GTGGGTCTGGGGCACCGCCAAGTCCTTTGGGTTTTAAGCTAACGCTCGTAGTCCCCTGGC
GGATAATATTTGTATTTTATTATCAAGGTTTATAGCT
>AY458874.1_Noturus_gyrinus_voucher_TNHC_25004_12S_ribosomal_RNA_gene_partial_sequence_tRNA-Val_gene_complete_sequence_and_16S_ribosomal_RNA_gene_partial_sequence_mitochondrial
GTGGGTCTGAGACACCGCCAAGTCCTTTGGGTTTTAAGCTGTGCTCGTAGTACCCGGGCG
AATGTATGTGTAGTGGTACATCTGGG
>AY458875.1_Noturus_insignis_12S_ribosomal_RNA_gene_partial_sequence_tRNA-Val_gene_complete_sequence_and_16S_ribosomal_RNA_gene_partial_sequence_mitochondrial
GTGGGTCTGAGACACCGCCAAGTCCTTTGGGTTTTAAGCTGTGCTCGTAGTGCCCGGGCG
GATGTGTGTGTAATAGTACATCTGGG
>AY458876.1_Noturus_flavus_voucher_TNHC_25772_12S_ribosomal_RNA_gene_partial_sequence_tRNA-Val_gene_complete_sequence_and_16S_ribosomal_RNA_gene_partial_sequence_mitochondrial
GTGGGTCTGAGACACCGCCAAGTCCTTTGGGTTTTAAGCTGGGCTCGTAGTACCCGGGCG
GATGTATGTGTAAGAGTACATCTGGG
>DQ288271.1_Oncorhynchus_mykiss_mitochondrion_complete_genome
GTGGGTCTGAGGCACCGCCAAGTCCTTTGGGTTTTAAGCTGGCGCTTGTAGTTCCCTGGC
GGATATCAATTGTATATTTCTATCAAGGTTTACGGCT
>DQ421854.1_Ameiurus_melas_voucher_LSUBlk1_12S_ribosomal_RNA_gene_partial_sequence_mitochondrial
GTGGGTCTGAGACACCGCCAAGTCCTTTGGGTTTTAAGCTATGCTCGTAGTACCCGGGCG
GATGTGTGTGTAAGGATACATCTGGGTTTAAGGCT
>DQ421855.1_Ameiurus_melas_voucher_LSUBlk2_12S_ribosomal_RNA_gene_partial_sequence_mitochondrial
GTGGGTCTGAGACACCGCCAAGTCCTTTGGGTTTTAAGCTATGCTCGTAGTACCCGGGCG
GATGTGTGTGTAAGGATACATCTGGGTTTAAGGCT
>DQ421856.1_Ameiurus_melas_voucher_MTMBL12_12S_ribosomal_RNA_gene_partial_sequence_mitochondrial
GTGGGTCTGAGACACCGCCAAGTCCTTTGGGTTTTAAGCTATGCTCGTAGTACCCGGGCG
GATGTGTGTGTAAGGATACATCTGGGTTTAAGGCT
>DQ536421.1_Campostoma_anomalum_mitochondrion_complete_genome
GGGGGTCTGAGGCACCGTCAAGTCCTTTGGGTTTCAAGCTAATGCTCGTAGTACCCGGGC
GGACGTCTTACTGTACGATAACGTCTAAGTTTACGGCT
>DQ536422.1_Cyprinella_spiloptera_mitochondrion_complete_genome
GGGGGTCTGAGACACCGTCAGGTCCTTTGGGTTTCAAGCTAATGCTCGTAGTACCCAGGC
GGACGCCTATTGTAGTTGGACGTCTTGGTTTATGACT
>DQ536423.1_Lepisosteus_osseus_mitochondrion_complete_genome
GTGGGTTTGGGACACCGCCAAGTCCTTTGGGTTTTAAGCTGGCGCTTGTAGTCCCCTGGC
GGATAATATTTGTATTTTATTATTTAGGTTTAGGGCT
>DQ536425.1_Micropterus_salmoides_mitochondrion_complete_genome
GTGGATCTAAAGCACCGCCAAGTCCTTTGGGTTTTAAGCTAATGCTCGTAGTTCCCAGGC
GGATGGCAGGTGTAAGTTGCCATCGATGTTTAAGGCT
>DQ536429.1_Notropis_stramineus_mitochondrion_complete_genome
GGGGGTCTGAGGCACCGTCAGGTCCTTTGGGTTTCAAGCTAATGCTCGTAGTACCCGGGC
GGATGCCTAATTGTAGCTGGACATCTGGGTTTATGACT
>DQ990528.1_Ictalurus_punctatus_voucher_INHS_47559_12S_ribosomal_RNA_gene_partial_sequence_mitochondrial
GTGGGTCTGAGACACCGCCAAGTCCTTTGGGTTTTAAGCTGTGCTCGTAGTACCCGGGCG
GATGTGTGTGTAAGAGTACATCTGGGTTTAGGGCT
>EF126369.1_Oncorhynchus_kisutch_mitochondrion_complete_genome
GTGGGTCTGAGGCACCGCCAAGTCCTTTGGGTTTTAAGCTGGCGCTTGTAGTTCCCTGGC
GGATATCAATTGTATATTTCTATCAAAGTTTACGGCT
>FJ445394.1_Fundulus_diaphanus_isolate_01_pop-variant_MDPP_mitochondrion_complete_genome
GTGGATCTAAAGCACCGCCAAGTCCTTTGGGTTTTAAGCTTATGCTCGTAGTTCCCAGGC
GGATAATATTGTATAATTTTATCAAAGTTTACGGCT
>FJ445395.1_Fundulus_diaphanus_isolate_02_pop-variant_MDPP_mitochondrion_complete_genome
GTGGATCTAAAGCACCGCCAAGTCCTTTGGGTTTTAAGCTTATGCTCGTAGTTCCCAGGC
GGATAATATTGTATAATTTTATCAAAGTTTACGGCT
>FJ445403.1_Fundulus_heteroclitus_isolate_02_pop-variant_ME_mitochondrion_complete_genome
GTGGATCTAAAGCACCGCCAAGTCCTTTGGGTTTTAAGCTTACGCTCGTAGTACCCAGGC
GGATAATGTTGTATATTCTTATCAAAGTTCACGGCT
>HM106493.1_Osmerus_mordax_mitochondrion_complete_genome
GTGGGTGTGAGGCACCGCCAAGTCCTTTGGGTTTTAAGCTAACGCTTGTAGTTCCCTGGC
GGACATTAGGGGTAAGTTAATATCAAAGTTTATGGCT
>HM447585.1_Morone_saxatilis_mitochondrion_complete_genome
GTGGGTCTAAAGCACCGCCAAGTCCTTTGGGTTTCAAGCTAATGCTCGTAGTGCCCGGGC
GGACAGTGGGGGTAAACAACTGTCTATGTTTAAGGCT
>HQ167665.1_Oncorhynchus_tshawytscha_voucher_Ot001_12S_ribosomal_RNA_gene_partial_sequence_mitochondrial
GTGGGTCTGAGGCACCGCCAAGTCCTTTGGGTTTTAAGCTGGCGCTTGTAGTACCCTGGC
GGATATCAATTGTATATTTTTATCAAAGTTTACGGCT
>JN007547.1_Salmo_salar_isolate_Salmon1_12S_ribosomal_RNA_gene_partial_sequence_mitochondrial
GTGGGTCTGAGGCACCGCCAAGTCCTTTGGGTTTTAAGCTGGCGCTTATAGTCCCCTGGC
GGATGTCAGTTGTATGTTTCCATCAAAGTTTACGGCT
>JN007558.1_Salmo_trutta_isolate_Trout2_12S_ribosomal_RNA_gene_partial_sequence_mitochondrial
GTGGGTCTGAGGCACCGCCAAGTCCTTTGGGTTTTAAGCTGGCGCTTGTAGTTCCCTGGC
GGATGTCAGTTGTATGTTTTCATCAAAGTTTACGGCT
>JN015532.1_Ameiurus_melas_12S_ribosomal_RNA_gene_partial_sequence_mitochondrial
GTGGGTCTGAGACACCGCCAAGTCCTTTGGGTTTTAAGCTATGCTCGTAGTACCCGGGCG
GATGTGTGTGTAAGGATACATCTGGGTTTAAGGCT
>JN015534.1_Noturus_gyrinus_12S_ribosomal_RNA_gene_partial_sequence_mitochondrial
GTGGGTCTGAGACACCGCCAAGTCCTTTGGGTTTTAAGCTGTGCTCGTAGTACCCGGGCG
AATGTGTGTGTAGTGGTACATCTGGGTTTAGGGCT
>JN389795.2_Lepomis_macrochirus_mitochondrion_complete_genome
GTGGGTCTAAAGCACCGCCAAGTCCTTTGGGTTTTAAGCTAATGCTCGTAGTTTCCTGGC
GGGCAGCAGGTGTAAAGTGTTGCCAATGTTTAAGGCT
>JQ390055.1_Salmo_salar_mitochondrion_complete_genome
GTGGGTCTGAGGCACCGCCAAGTCCTTTGGGTTTTAAGCTGGCGCTTATAGTCCCCTGGC
GGATGTCAGTTGTATGTTTTCATCAAAGTTTACGGCT
>JQ661482.1_Coregonus_clupeaformis_isolate_A1_mitochondrion_complete_genome
GTGGGTCTGAGGCACCGCCAAGTCCTTTGGGTTTTAAGCTGGCGCTTGTAGTTCCCTGGC
GGATGTTAGTTGTATGTTTCCATCAAAGTTTACGGCT
>KC427094.1_Lepomis_cyanellus_mitochondrion_complete_genome
GTGGATCTAAAGCACCGCCAAGTCCTTTGGGTTTTAAGCTGATGCTCGTAGTTTCCTGGC
GGACAACAGATGTATGGAATTGTCAATGTTTAGGGCT
>KC441970.1_Percopsis_omiscomaycus_12S_ribosomal_RNA_gene_partial_sequence_mitochondrial
GGGGGTCTAAAGCACCGCCAAGTCCTTTGGGTTTAAAGCTGGTGCTTGTAGTTCCCTGGC
GGATAGGGGGTGTGATATTCTATCGAAGTTT
>KJ564213.1_Anguilla_rostrata_isolate_RB_Y_7_mitochondrion_complete_genome
GTGGGTTTGAGGCACCGCCAAGTCCTTTGGGTTTTAAGCTAACGCTCGTAGTCCCCTGGC
GGATGATATTTGTATGTTGTCATCGTTGTTTAAGGTT
>KJ627936.1_Gasterosteus_aculeatus_haplotype_Gac1_12S_ribosomal_RNA_gene_partial_sequence_mitochondrial
GTGGATCTAAAGCACCGCCAAGTCCTTTGGGTTTCAAGCTGATGCTTGTAGTCCCCGGGC
GGATAGTGGTTGTAAAATTCTATCAATGTTTAGGGCT
>KJ774880.1_Oncorhynchus_tshawytscha_isolate_CES-344_12S_ribosomal_RNA_gene_partial_sequence_mitochondrial
GTGGGTCTGAGGCACCGCCAAGTCCTTTGGGTTTTAAGCTGGCGCTTGTAGTACCCTGGC
GGATATCAATTGTATATTTTTATCAAAGTTTACGGCT
>KM267717.1_Ichthyomyzon_unicuspis_mitochondrion_complete_genome
GTGGGTTTAGGATGCCGTCAAGTTCTTTGGGTTTTAAACGATTGTTCGTAGTGCCCTGGC
GACGGTTGTTTATTTATGGCA
>KM273793.1_Acipenser_brevirostrum_12S_ribosomal_RNA_gene_partial_sequence_mitochondrial
GTGGGTCTGGGGCACCGCCAAGTCCTTTGGGTTTTAAGCTAGCGCTCGTAGTACCCTGGC
GGGCAATATGTGTAATTTATCACCAAAGTTTATGACT
>KM273795.1_Acipenser_oxyrinchus_12S_ribosomal_RNA_gene_partial_sequence_mitochondrial
GTGGGTCTGGGGCACCGCCAAGTCCTTTGGGTTTTAAGCTAGCGCTCGTAGTACCCTGGC
GGGCAATATGTGTAATTTATCACCAAAGTTTATGACT
>KM273799.1_Ambloplites_rupestris_12S_ribosomal_RNA_gene_partial_sequence_mitochondrial
GTGGATCTAAAGCACCGCCAAGTCCTTTGGGTTTCAAGCTAATGCTCGTAGTTCCCGGGC
GGATAGCAGGTGTAGAAATACTATCAATGTTTAGGGCT
>KM273807.1_Campostoma_anomalum_12S_ribosomal_RNA_gene_partial_sequence_mitochondrial
GGGGGTCTGAGGCACCGTCAGGTCCTTTGGGTTTCAAGCTAATGCTCGTAGTACCCGGGC
GGACGTCTTATTGTAGGTTGACGTCTAAGTTTACGGCT
>KM273816.1_Erimyzon_sucetta_12S_ribosomal_RNA_gene_partial_sequence_mitochondrial
GGGGGTCTAAGGCACCGCCAAGTCCTTTGGGTTTTAAGCTGACGCTCGTAGTACCCTGGC
GAATATTTATTGTAATATAATATTTAGGTTTATGGCT
>KM273817.1_Etheostoma_caeruleum_12S_ribosomal_RNA_gene_partial_sequence_mitochondrial
GTGGATCTAAAGCACCGCCAAGTCCTTTGGGTTTTAAGCTAATGCTCGTAGTTCCCAGGC
GGGTAACAGATGTGTTTGTTACCAATGTTTACGGCT
>KM273819.1_Etheostoma_exile_12S_ribosomal_RNA_gene_partial_sequence_mitochondrial
GTGGATCTAAAGCACCGCCAAGTCCTTTGGGTTTTAAGCTAATGCTCGTAGTTCCCAGGC
GGGTAATGAATGTGTTGTATTACCAATGTTTACGGCT
>KM273833.1_Lepomis_cyanellus_12S_ribosomal_RNA_gene_partial_sequence_mitochondrial
GTGGATCTAAAGCACCGCCAAGTCCTTTGGGTTTTAAGCTGATGCTCGTAGTTTCCTGGC
GGACAACAGATGTATGGAATTGTCAATGTTTAGGGCT
>KM273834.1_Lepomis_gibbosus_12S_ribosomal_RNA_gene_partial_sequence_mitochondrial
GTGGATCTAAAGCACCGCCAAGTCCTTTGGGTTTTAAGCTAATGCTCGTAGTTTCCTGGC
GGGCAACAGATGTAGGGTGTTGCCAATGTTTAGGGCT
>KM273839.1_Micropterus_dolomieu_12S_ribosomal_RNA_gene_partial_sequence_mitochondrial
GTGGATCTAAAGCACCGCCAAGTCCTTTGGGTTTCAAGCTGGTGCTCGTAGTTCCCAGGC
GGATAGCAGGTGTAAGTTGCTATCGATGTTTAAGGCT
>KM273840.1_Micropterus_salmoides_12S_ribosomal_RNA_gene_partial_sequence_mitochondrial
GTGGATCTAAAGCACCGCCAAGTCCTTTGGGTTTTAAGCTAATGCTCGTAGTTCCCAGGC
GGATGGCAGGTGTAAGTTGCCATCGATGTTTAAGGCT
>KM273842.1_Notemigonus_crysoleucas_12S_ribosomal_RNA_gene_partial_sequence_mitochondrial
GGGGGTCTAAGGCACCGTCAGGTCCTTTGGGTTTCAAGCTAATGCTCGTAGTACCCGGGC
GGACGTCTAATTGTAGCTGGACGTCTGGGTTTACGGCT
>KM273844.1_Notropis_heterodon_12S_ribosomal_RNA_gene_partial_sequence_mitochondrial
GGGGGTCTGAGGCACCGTCAGGTCCTTTGGGTTTCAAGCTAATGCTCGTAGTACCCGGGC
GGACGCCTAATTGTAGTTGGACGTCTGGGTTTATGACT
>KM273850.1_Oncorhynchus_kisutch_12S_ribosomal_RNA_gene_partial_sequence_mitochondrial
GTGGGTCTGAGGCACCGCCAAGTCCTTTGGGTTTTAAGCTGGCGCTTGTAGTTCCCTGGC
GGATATCAATTGTATATTTCTATCAAAGTTTACGGCT
>KM273852.1_Oncorhynchus_tshawytscha_12S_ribosomal_RNA_gene_partial_sequence_mitochondrial
GTGGGTCTGAGGCACCGCCAAGTCCTTTGGGTTTTAAGCTGGCGCTTGTAGTACCCTGGC
GGATATCAATTGTATATTTTTATCAAAGTTTACGGCT
>KM273853.1_Perca_flavescens_12S_ribosomal_RNA_gene_partial_sequence_mitochondrial
GTGGATCTAAAGCACCGCCAAGTCCTTTGGGTTTCAAGCTGATGCTCGTAGTTCCCAGGC
GGGTAGTGGGTGTAATGTGCTACCAATGTTTATGGCT
>KM273855.1_Pimephales_promelas_12S_ribosomal_RNA_gene_partial_sequence_mitochondrial
GGGGGTCTGAGGCACCGTCAGGTCCTTCGGGTTTCAAGCTAATGCTCGTAGTACCCGGGC
GGACGTCTAATTGTAGTTGGACGTCTGGGTTTATGGCT
>KM273864.1_Umbra_limi_12S_ribosomal_RNA_gene_partial_sequence_mitochondrial
TGGGTCTGAGGCACCGCCAAGTCCTTTGGGTTTTAAGCTTACGCTTGTAGTTCCCTGGCG
GATGTAAGATGTAAATTTTTATCAAAGTTTATAGTT
>KM370981.1_Lepomis_megalotis_12S_ribosomal_RNA_gene_partial_sequence_mitochondrial
GTGGGTCTAAAGCACCGCCAAGTCCTTTGGGTTTTAAGCTAATGCTCGTAGTTTCCTGGC
GGGCAACAGGTGTAAGGTGTCACCAATGTTTAGGGCT
>KP013087.1_Lepomis_cyanellus_voucher_LodgeLab_Lcyanellus_1_mitochondrion_complete_genome
GTGGATCTAAAGCACCGCCAAGTCCTTTGGGTTTTAAGCTGATGCTCGTAGTTTCCTGGC
GGACAACAGATGTATGGAATTGTCAATGTTTAGGGCT
>KP013090.1_Cottus_bairdii_voucher_LodgeLab_Cbairdii_1_mitochondrion_complete_genome
GTGGATCTAAAGCACCGCCAAGTCCTTTGGGTTTTAAGCTATTGCTTGTAGTACCCGGGC
GGATAGTGGGTGTGTGGTACTATCGATGTTTAGGGCT
>KP013095.1_Umbra_limi_voucher_LodgeLab_Ulimi_1_mitochondrion_complete_genome
TGGGTCTGAGGCACCGCCAAGTCCTTTGGGTTTTAAGCTTACGCTTGTAGTTCCCTGGCG
GATGTAAGATGTAAATTTTTATCAAAGTTTATAGTT
>KP013097.1_Lepomis_gibbosus_voucher_LodgeLab_Lgibbosus_1_mitochondrion_complete_genome
GTGGGTCTAAAGCACCGCCAAGTCCTTTGGGTTTTAAGCTAATGCTCGTAGTTTCCTGGC
GGGCAACAGATGTAGGGTGTTGCCAATGTTTAGGGCT
>KP013103.1_Acipenser_oxyrinchus_voucher_LodgeLab_Aoxyrinchus_1_mitochondrion_complete_genome
GGGTCTGGGGCACCGCCAAGTCCTTTGGGTTTTAAGCTAGCGCTCGTAGTACCCTGGCGG
GCAATATGTGTAATTTATCACCAAAGTTTATGACT
>KP013112.1_Pomoxis_nigromaculatus_voucher_LodgeLab_Pnigromaculatus_1_mitochondrion_complete_genome
GTGGATCTAAAGCACCGCCAAGTCCTTTGGGTTTCAAGCTAAAGCTCGTAGTTCCCAGGC
GGATAGCAGATGTAGGATGCTATCAATGTTTAGGGCT
>KP013113.1_Campostoma_anomalum_voucher_LodgeLab_Canomalum_1_mitochondrion_complete_genome
GGGGGTCTGAGGCACCGTCAGGTCCTTTGGGTTTCAAGCTAATGCTCGTAGTACCCGGGC
GGACGTCTTATTGTAGGTTGACGTCTAAGTTTACGGCT
>KP085590.1_Oncorhynchus_mykiss_mitochondrion_complete_genome
GTGGGTCTGAGGCACCGCCAAGTCCTTAGGGTTTTAAGCTGGCGCTTGTAGTTCCCTGGC
GGATATCAATTGTATATTTCTATCAAGGTTTACGGCT
>KT124232.1_Esox_lucius_isolate_smp1109_mitochondrion_partial_genome
GTGGGTCTGAAGCACCGCCAAGTCCTTTGGGTTTTAAGCTGATGCTTGTAGTTCCCTGGC
GGATAAAATTGTATATTTTTATCAAAATTTATGGCT
>KT211421.1_Sander_vitreus_isolate_Ber1_mitochondrion_complete_genome
GGGGATCTAAAGCACCGCCAAGTCCTTTGGGTTTCAAGCTGATGCTCGTAGTTCCCAGGC
GGGTAGTGAGTGTAGGGTACTACCAATGTTTATGGCT
>KT211439.1_Sander_vitreus_isolate_FC3_mitochondrion_complete_genome
GGGGATCTAAAGCACCGCCAAGTCCTTTGGGTTTCAAGCTAATGCTCGTAGTTCCCAGGC
GGGTAGTGAGTGTAGGGTACTACCAATGTTTATGGCT
>KT211441.1_Sander_vitreus_isolate_GR34_mitochondrion_complete_genome
GGGGATCTAAAGCACCGCCAAGTCCTTTGGGTTTCAAGCTATTGCTCGTAGTTCCCAGGC
GGGTAGTGAGTGTAGGGTACTACCAATGTTTATGGCT
>KT211477.1_Sander_canadensis_isolate_Sauger-LSL_mitochondrion_complete_genome
GGGGATCTAAAGCACCGCCAAGTCCTTTGGGTTTCAAGCTAATGCTCGTAGTTCCCAGGC
GGGTAGTGGATGTAATGTACTACCAATGTTTATGGCT
>KT211478.1_Sander_canadensis_isolate_Sauger-Temm_mitochondrion_complete_genome
GGGGATCTAAAGCACCGCCAAGTCCTTTGGGTTTCAAGCTAATGCTCGTAGTTCCCAGGC
GGGTAGTGGATGTAATGTACTACCAATGTTTATGGCT
>KT278765.1_Pimephales_promelas_mitochondrion_complete_genome
GGGGGTCTGAGGCACCGTCAGGTCCTTCGGGTTTCAAGCTAATGCTCGTAGTACCCGGGC
GGACGTCTAATTGTAGCTGGACGTCTGGGTTTATGACT
>KT289926.1:512-610 Etheostoma nigrum 
GTGGATCTAAAGCACCGCCAAGTCCTTTGGGTTTCAAGCTGATGCTCGTAGTTCCCAGGC
GGGTAATGAATGTATTATATTACCAATGTTTACGGCTAG
>KT804702.1_Ameiurus_melas_mitochondrion_complete_genome
GTGGGTCTGAGACACCGCCAAGTCCTTTGGGTTTTAAGCTATGCTCGTAGTACCCGGGCG
GATGTGTGTGTAAGGATACATCTGGGTTTAAGGCT
>KU146528.1_Carassius_auratus_mitochondrion_complete_genome
GGGGATCTGAGACACCGTCAGGTCCTTTGGGTTTTAAGCTAATGCTCGTAGTACCCTGGC
GGACATCTATTGTAGTTGGATGTCTAAGTTTACGGCT
>KU641485.1_Morone_americana_mitochondrion_complete_genome
GTGGGTCTAAAGCACCGCCAAGTCCTTTGGGTTTCAAACTAATGCTCGTAGTACCCGGGC
GGACAGTGGGGGTAAACAACTGTCTATGTTTAGGGCT
>KU985070.1_Acipenser_fulvescens_isolate_LSNFC-15-002_mitochondrion_complete_genome
GGGTCTGGGGCACCGCCAAGTCCTTTGGGTTTTAAGCTAGCGCTCGTAGTACCCTGGCGG
GCAATATGTGTAATTTATCACCAAAGTTTATGACT
>KU985081.1_Acipenser_fulvescens_isolate_LSNFC-15-014_mitochondrion_complete_genome
GGGTCTGGGGCACCGCCAAGTCCTTTGGGTTTTAAGCTAGCGCTCGTAGTACCCTGGCGG
GCAATATGTGTAATTTATCACCAAAGTTTATGACT
>KU985082.2_Acipenser_fulvescens_isolate_LSNFC-15-021_mitochondrion_complete_genome
GGGTCTGGGGCACCGCCAAGTCCTTTGGGTTTTAAGCTAGCGCTCGTAGTACCCTGGCGG
GCAATATGTGTAATTTATCACCAAAGTTTATGACT
>KU985083.2_Acipenser_fulvescens_isolate_LSNFC-15-015_mitochondrion_complete_genome
GGGTCTGGGGCACCGCCAAGTCCTTTGGGTTTTAAGCTAGCGCTCGTAGTACCCTGGCGG
GCAATATGTGTAATTTATCACCAAAGTTTATGACT
>KU985084.1_Acipenser_fulvescens_isolate_LSNFC-15-008_mitochondrion_complete_genome
GGGTCTGGGGCACCGCCAAGTCCTTTGGGTTTTAAGCTAGCGCTCGTAGTACCCTGGCGG
GCAATATGTGTAATTTATCACCAAAGTTTATGACT
>KX505165.1_Carassius_auratus_mitochondrion_complete_genome
GGGGATCTGAGACACCGTCAGGTCCTTTGGGTTTTAAGCTAATGCTCGTAGTACCCTGGC
GGACATCTATTGTAGTTGGATGTCTAAGTTTACGGCT
>KX686092.1_Fundulus_heteroclitus_isolate_LS25_12S_ribosomal_RNA_gene_partial_sequence_mitochondrial
GTGGATCTAAAGCACCGCCAAGTCCTTTGGGTTTTAAGCTTACGCTCGTAGTACCCAGGC
GGATAATGTTGTATATTCTTATCAAAGTTTACGGCT
>KY660677.1_Ambloplites_rupestris_mitochondrion_complete_genome
GTGGATCTAAAGCACCGCCAAGTCCTTTGGGTTTCAAGCTAATGCTCGTAGTTCCCGGGC
GGATAGCAGGTGTAGAAATACTATCAATGTTTAGGGCT
>KY660678.1_Etheostoma_caeruleum_mitochondrion_complete_genome
GTGGATCTAAAGCACCGCCAAGTCCTTTGGGTTTTAAGCTAATGCTCGTAGTTCCCAGGC
GGGTAACAAATGTGTTGTGTTACCAATGTTTACGGCT
>KY798482.1_Carassius_auratus_isolate_CES025_tRNA-Phe_gene_partial_sequence_12S_ribosomal_RNA_and_tRNA-Val_genes_complete_sequence_and_16S_ribosomal_RNA_gene_partial_sequence_mitochondrial
GGGGATCTGAGACACCGTCAGGTCCTTTGGGTTTTAAGCTAATGCTCGTAGTACCCTGGC
GGACATCTATTGTAGTTGGATGTCTAAGTTTACGGCT
>KY815235.1_Ambloplites_rupestris_voucher_FMNH:ICHTHY:118371_12S_ribosomal_RNA_gene_partial_sequence_mitochondrial
GTGGATCTAAAGCACCGCCAAGTCCTTTGGGTTTCAAGCTAATGCTCGTAGTTCCCGGGC
GGATAGCAGGTGTAGAAATACTATCAATGTTTAGGGCT
>Ictalurus haplotype 1: M01138:33:000000000-C26T3:1:1101:12394:20121;size=356;
GTGGGTCTGAGACACCGCCAAGTCCTTTGGGTTTTAAGCTGGGCTCGTAGTACCCGGGCG
GATGTATATGTAAGAGTACATCTGGGTTTAGGGCTAA
>Ethestoma haplotype 1: M01138:33:000000000-C26T3:1:1102:15941:5322
GTGGaTCTAAAGCACCGCCAAGTCCTTTGGGTTTCAAGCTGATGCTCGTAGTTCCCAGGC
GGGTAATGAATGTATTATATTACCAATGTTTATGGCTAG
>Lepomis haplotype 2: M01138:33:000000000-C26T3:1:1103:24470:3913;size=3;
GGGGGTCTAAGGCACCGTCAGGTCCTTTGGGTTTTAAGCTAATGCTCGTAGTTTCCTGGC
GGGCAACAGATGTAGGGTGTTGCCAATGTTTAGGGCTAG
>Lepomis haplotype 1: M01138:33:000000000-C26T3:1:1104:24379:6540;size=9;
GGGGGTCTAAGGCACCGCCAAGTCCTTTGGGTTTTAAGCTAATGCTCGTAGTTTCCTGGC
GGGCAACAGATGTAGGGTGTTGCCAATGTTTAGGGCTAG
>Culaea inconstans haplotype 1: M01138:33:000000000-C26T3:1:1115:22673:9709;size=7;
GTGGATCTAAAGCACCGCCAAGTCCTTTGGGTTTCAAGCTGATGCTTGTAGTCCCCTGGC
GGATAGAGGTTGTATTGTTCTATCAATGTTTATGGCTAG
>MF621710.1_Micropterus_dolomieu_strain_NEFC_F16-140_mitochondrion_complete_genome
GTGGATCTAAAGCACCGCCAAGTCCTTTGGGTTTCAAGCTGGTGCTCGTAGTTCCCAGGC
GGATAGCAGGTGTAAGTTGCTATCGATGTTTAAGGCT
>MF621711.1_Micropterus_dolomieu_voucher_NEFC_F16-162_mitochondrion_complete_genome
GTGGATCTAAAGCACCGCCAAGTCCTTTGGGTTTCAAGCTGGTGCTCGTAGTTCCCAGGC
GGATAGCAGGTGTAAGTTGCTATCGATGTTTAAGGCT
>MF621723.1_Lepomis_auritus_strain_NEFC_F16-508_mitochondrion_complete_genome
GTGGATCTAAAGCACCGCCAAGTCCTTTGGGTTTTAAGCTAATGCTCGTAGTTTCCTGGC
GGGCAACAGATGTAGGGCGTTGCCAATGTTTAGGGCT
>MF621742.1_Salvelinus_namaycush_strain_NEFC_F16-146_mitochondrion_complete_genome
GTGGGTCTGAGGCACCGCCAAGTCCTTTGGGTTTTAAGCTGGCGCTTGTAGTTCCCTGGC
GGATATCAGTTGTATCTTTCTATCAAAGTTTACGGCT
>MF621748.1_Salvelinus_namaycush_strain_NEFC_F16-461_mitochondrion_complete_genome
GTGGGTCTGAGGCACCGCCAAGTCCTTTGGGTTTTAAGCTGGCGCTTGTAGTTCCCTGGC
GGATATCAGTTGTATTTTTCTATCAAAGTTTACGGCT
>MF621749.1_Oncorhynchus_kisutch_voucher_NEFC_F16-322_mitochondrion_complete_genome
GTGGGTCTGAGGCACCGCCAAGTCCTTTGGGTTTTAAGCTGGCGCTTGTAGTTCCCTGGC
GGATATCAATTGTATATTTCTATCAAAGTTTACGGCT
>MF621751.1_Oncorhynchus_kisutch_voucher_NEFC_F16-295_mitochondrion_complete_genome
GTGGGTCTGAGGCACCGCCAAGTCCTTTGGGTTTTAAGCTGGCGCTTGTAGTTCCCTGGC
GGATATCAATTGTATATTTCTATCAAAGTTTACGGCT
>MF621765.1_Coregonus_artedi_voucher_NEFC_F16-375_mitochondrion_complete_genome
GTGGGTCTGAGGCACCGCCAAGTCCTTTGGGTTTTAAGCTGGCGCTTGTAGTTCCCTGGC
GGATGTTAGTTGTATGTTTCCATCAAAGTTTACGGCT
>MF621766.1_Coregonus_artedi_strain_NEFC_F16-524_mitochondrion_complete_genome
GTGGGTCTGAGGCACCGCCAAGTCCTTTGGGTTTTAAGCTGGCGCTTGTAGTTCCCTGGC
GGATGTTAGTTGTATGTTTCCATCAAAGTTTACGGCT
>MG570407.1_Notropis_chalybaeus_voucher_NEFC_F16-050_mitochondrion_complete_genome
GGGGGTCTGAGGCACCGTCAGGTCCTTTGGGTTTCAAGCTAATGCTCGTAGTACCCGGGC
GGACGCCTAATTGTAGTTGGACGTCTGGGTTTATAACT
>MG570408.1_Notropis_bifrenatus_voucher_NEFC_F16-077_mitochondrion_complete_genome
GGGGGTCTGAGGCACCGTCAGGTCCTTTGGGTTTCAAGCTAATGCTCGTAGTACCCGGGC
GGACGTCTAATTGTAGTTGGACGTCTGGGTTTATGACT
>MG570409.1_Notropis_bifrenatus_voucher_NEFC_F16-078_mitochondrion_complete_genome
GGGGGTCTGAGGCACCGTCAGGTCCTTTGGGTTTCAAGCTAATGCTCGTAGTACCCGGGC
GGACGTCTAATTGTAGTTGGACGTCTGGGTTTATGACT
>MG570410.1_Erimyzon_oblongus_voucher_NEFC_F16-079_mitochondrion_complete_genome
GGGGGTCTAAGGCACCGCCAAGTCCTTTGGGTTTTAAGCTGACGCTCGTAGTACCCTGGC
GAATATTTATTGTAATATAATATTTGGGTTTATGGCT
>MG570411.1_Erimyzon_oblongus_voucher_NEFC_F16-080_mitochondrion_complete_genome
GGGGGTCTAAGGCACCGCCAAGTCCTTTGGGTTTTAAGCTGACGCTCGTAGTACCCTGGC
GAATATTTATTGTAATATAATATTTGGGTTTATGGCT
>MG570413.1_Notropis_heterolepis_voucher_NEFC_F16-131_mitochondrion_complete_genome
GGGGGTCTGAGGCACCGTCAGGTCCTTTGGGTTTCAAGCTAATGCTCGTAGTACCCGGGC
GGACGCCTAATTGTAGTTGGACGTCTGGGTTTATGACT
>MG570414.1_Notropis_heterolepis_voucher_NEFC_F16-132_mitochondrion_complete_genome
GGGGGTCTGAGGCACCGTCAGGTCCTTTGGGTTTCAAGCTAATGCTCGTAGTACCCGGGC
GGACGCCTAATTGTAGTTGGACGTCTGGGTTTATGACT
>MG570418.1_Semotilus_atromaculatus_voucher_NEFC_F16-327_mitochondrion_complete_genome
GGGGGTCTAAGGCACCGTCAGGTCCTTTGGGTTTCAAGCTAATGCTCGTAGTACCCGGGC
GAACGTCTAATTGTAGTTGGACGTCTAAGTTTACGACT
>MG570419.1_Semotilus_atromaculatus_voucher_NEFC_F16-365_mitochondrion_complete_genome
GGGGGTCTAAGGCACCGTCAGGTCCTTTGGGTTTCAAGCTAATGCTCGTAGTACCCGGGC
GAACGTCTAATTGTAGTTGGACGTCTAAGTTTACGACT
>MG570420.1_Pimephales_notatus_voucher_NEFC_F17-049_mitochondrion_complete_genome
GGGGGTCTGAGGCACCGTCAGGTCCTTTGGGTTTCAAGCTAATGCTCGTAGTACCCGGGC
GGACGCCTAATTGTAGTCGGACGTCTGGGTTTATGACT
>MG570421.1_Alosa_pseudoharengus_isolate_NEFC_F16-003_mitochondrion_complete_genome
GGGGGTCTGAAGCACCGCCAAGTCCTTTGGGTTTTAAGCTGGCGCTCGTAGTCCCCTGGC
GGATATTTGTTGTACTGGAATATCTAAGTTTACGGC
>MG570439.1_Alosa_pseudoharengus_isolate_NEFC_F16-551_mitochondrion_complete_genome
GGGGGTCTGAAGCACCGCCAAGTCCTTTGGGTTTTAAGCTGGCGCTCGTAGTCCCCTGGC
GGATATTTGTTGTACTGGAATATCTAAGTTTACGGC
>MG570440.1_Alosa_pseudoharengus_isolate_NEFC_F16-555_mitochondrion_complete_genome
GGGGGTCTGAAGCACCGCCAAGTCCTTTGGGTTTTAAGCTGGCGCTCGTAGTCCCCTGGC
GGATATTTGTTGTACTGGAATATCTAAGTTTACGGC
>MG570441.1_Catostomus_catostomus_isolate_NEFC_F16-592_mitochondrion_complete_genome
GGGGGTCTAAGGCACCGCCAAGTCCTTTGGGTTTTAAGCTGACGCTCGTAGTACCCTGGC
GAATGTCTGTTGTAATTTGACATTTGGGTTTATGACT
>MG570442.1_Catostomus_catostomus_isolate_NEFC_F16-595_mitochondrion_complete_genome
GGGGGTCTAAGGCACCGCCAAGTCCTTTGGGTTTTAAGCTGACGCTCGTAGTACCCTGGC
GAATGTCTGTTGTAATTTGACATTTGGGTTTATGACT
>MG570443.1_Notropis_hudsonius_isolate_NEFC_F16-614_mitochondrion_complete_genome
GGGGGTCTGAGGCACCGTCAGGTCCTTTGGGTTTCAAGCTAATGCTCGTAGTACCCGGGC
GGACGTCTAATTGTAGTTGGACGTCTGGGTTTATGACT
>MG570444.1_Rhinichthys_atratulus_isolate_NEFC_F17-001_mitochondrion_complete_genome
GGGGGTCTGAGGCACCGTCAGGTCCTTTGGGTTTCAAGCTAATGCTCGTAGTACCCGGGC
GGACGTCTAACTGTAGTTCGACGCCTGGGTTTATGGCT
>MG570445.1_Rhinichthys_atratulus_isolate_NEFC_F17-005_mitochondrion_complete_genome
GGGGGTCTGAGGCACCGTCAGGTCCTTTGGGTTTCAAGCTAATGCTCGTAGTACCCGGGC
GGACGTCTAACTGTAGTTCGACGCCTGGGTTTATGGCT
>MG570446.1_Rhinichthys_cataractae_isolate_NEFC_F17-007_mitochondrion_complete_genome
GGGGGTCTGAGGCACCGTCAGGTCCTTTGGGTTTCAAGCTAATGCTCGTAGTACCCGGGC
GGATGTCTAATTGTAGTTGGACGTCTGGGTTTATGGCT
>MG570447.1_Luxilus_cornutus_isolate_NEFC_F17-009_mitochondrion_complete_genome
GGGGGTCTGAGGCACCGTCAGGTCCTTTGGGTTTCAAGCTAATGCTCGTAGTACCCGGGC
GGACGCCTGATTGTAGTTGGGCGTCTGGGTTTATGACT
>MG570448.1_Rhinichthys_cataractae_isolate_NEFC_F17-018_mitochondrion_complete_genome
GGGGGTCTGAGGCACCGTCAGGTCCTTTGGGTTTCAAGCTAATGCTCGTAGTACCCGGGC
GGATGTCTAATTGTAGTTGGACGTCTGGGTTTATGGCT
>MG570449.1_Luxilus_cornutus_isolate_NEFC_F17-021_mitochondrion_complete_genome
GGGGGTCTGAGGCACCGTCAGGTCCTTTGGGTTTCAAGCTAATGCTCGTAGTACCCGGGC
GGACGCCTGATTGTAGTTGGGCGTCTGGGTTTATGACT
>MG570451.1_Notropis_bifrenatus_isolate_NEFC_F17-050_mitochondrion_complete_genome
GGGGGTCTGAGGCACCGTCAGGTCCTTTGGGTTTCAAGCTAATGCTCGTAGTACCCGGGC
GGACGTCTAATTGTAGTTGGACGTCTGGGTTTATGACT
>MG570453.1_Exoglossum_maxillingua_isolate_NEFC_F17-061_mitochondrion_complete_genome
GGGGGTCTGAGGCACCGTCAGGTCCCTTGGGTTTTAAGCTAATGCTCGTAGTACCCGGGC
GGACGCCTAATTGTAGTTGGACGTCTAGGTTTATGGCT
>MG570455.1_Notropis_atherinoides_isolate_NEFC_F17-084_mitochondrion_complete_genome
GGGGGTCTGAGGCACCGTCAGGTCCTTTGGGTTTCAAGCTAATGCTCGTAGTACCCGGGC
GGACGCCTGATTGTAGCTGGACGTCTGGGTTTATGACT
>MG570456.1_Notropis_atherinoides_isolate_NEFC_F17-088_mitochondrion_complete_genome
GGGGGTCTGAGGCACCGTCAGGTCCTTTGGGTTTCAAGCTAATGCTCGTAGTACCCGGGC
GGACGCCTGATTGTAGCTGGACGTCTGGGTTTATGACT
>MG570457.1_Pimephales_notatus_isolate_NEFC_F17-094_mitochondrion_complete_genome
GGGGGTCTGAGGCACCGTCAGGTCCTTTGGGTTTCAAGCTAATGCTCGTAGTACCCGGGC
GGACGCCTAATTGTAGCCGGACGTCTGGGTTTATGACT
>MG570462.1_Alosa_mediocris_isolate_NEFC_F17-115_mitochondrion_complete_genome
GGGGGTCTGAAGCACCGCCAAGTCCTTTGGGTTTTAAGCTGGCGCTCGTAGTCCCCTGGC
GGATATTTGTTGTACTGGAATATCTAAGTTTACGGC
>MG570463.1_Alosa_aestivalis_isolate_NEFC_F17-117_mitochondrion_complete_genome
GGGGGTCTGAAGCACCGCCAAGTCCTTTGGGTTTTAAGCTGGCGCTCGTAGTCCCCTGGC
GGATATTTGTTGTACTGGAATATCTAAGTTTACGGC
>MG570464.1_Ameiurus_catus_isolate_NEFC_F17-131_mitochondrion_complete_genome
GTGGGTCTGAGACACCGCCAAGTCCTTTGGGTTTTAAGCTGTGCTTGTAGTACCCGGGCG
GATGTGTGTGTAAGAGTACATCTGGGTTTAAGGCT
>MG599474.1_Aplodinotus_grunniens_mitochondrion_complete_genome
GTGGATCTAAAGCACCGCCAAGTCCTTTGGGTTTTAAGCTAATGCTCGTAGTTCCCAGGC
GGACAACAGGTGTGTGTTGTTGTCAATGTTTAAGGCT
>MG924472.1_Cottus_cognatus_isolate_1A5_12S_ribosomal_RNA_gene_complete_sequence_mitochondrial
GTGGATCTAAAGCACCGCCAAGTCCTTTGGGTTTTAAGCTATTGCTCGTAGTACCCGGGC
GGATAGTGGGTGTGTAGTACTATCAATGTTTACGGCT
>MG924473.1_Notropis_hudsonius_isolate_1A8_12S_ribosomal_RNA_gene_complete_sequence_mitochondrial
GGGGGTCTGAGGCACCGTCAGGTCCTTTGGGTTTCAAGCTAATGCTCGTAGTACCCGGGC
GGACGTCTAATTGTAGTTGGACGTCTGGGTTTATGACT
>MG924475.1_Percopsis_omiscomaycus_isolate_1C11_12S_ribosomal_RNA_gene_complete_sequence_mitochondrial
GGGGGTCTAAAGCACCGCCAAGTCCTTTGGGTTTAAAGCTGGTGCTTGTAGTTCCCTGGC
GGATAGGGGGTGTGATATTCTATCGAAGTTTAGGGCC
>MG924476.1_Percopsis_omiscomaycus_isolate_1E11_12S_ribosomal_RNA_gene_complete_sequence_mitochondrial
GGGGGTCTAAAGCACCGCCAAGTCCTTTGGGTTTAAAGCTGGTGCTTGTAGTTCCCTGGC
GGATAGGGGGTGTGATATTCTATCGAAGTTTAGGGCC
>MG924477.1_Notropis_hudsonius_isolate_1F7_12S_ribosomal_RNA_gene_complete_sequence_mitochondrial
GGGGGTCTGAGGCACCGTCAGGTCCTTTGGGTTTCAAGCTAATGCTCGTAGTACCCGGGC
GGACGTCTAATTGTAGTTGGACGTCTGGGTTTATGACT
>MH003640.1_Oncorhynchus_kisutch_isolate_FB4_mitochondrion_complete_genome
GTGGGTCTGAGGCACCGCCAAGTCCTTTGGGTTTTAAGCTGGCGCTTGTAGTTCCCTGGC
GGATATCAATTGTATATTTCTATCAAAGTTTACGGCT
>MH301055.1_Coregonus_artedi_isolate_NEFC_F16-262_mitochondrion_complete_genome
GTGGGTCTGAGGCACCGCCAAGTCCTTTGGGTTTTAAGCTGGCGCTTGTAGTTCCCTGGC
GGATGTTAGTTGTATGTTTCCATCAAAGTTTACGGCT
>MH301056.1_Coregonus_artedi_isolate_NEFC_F16-263_mitochondrion_complete_genome
GTGGGTCTGAGGCACCGCCAAGTCCTTTGGGTTTTAAGCTGGCGCTTGTAGTTCCCTGGC
GGATGTTAGTTGTATGTTTCCATCAAAGTTTACGGCT
>MH301060.1_Etheostoma_flabellare_isolate_NEFC_F17-080_mitochondrion_complete_genome
GTGGATCTAAAGCACCGCCAAGTCCTTTGGGTTTCAAGCTAATGCTCGTAGTTCCCAGGC
GGGTAATGAATGTACTATATTACCAATGTTTACGGCT
>MH301062.1_Etheostoma_olmstedi_isolate_NEFC_F17-015_mitochondrion_complete_genome
GTGGATCTAAAGCACCGCCAAGTCCTTTGGGTTTCAAGCTGATGCTCGTAGTTCCCAGGC
GGGTAATGAATGTATTATGTTACCAATGTTTACGGCT
>MH301063.1_Etheostoma_olmstedi_isolate_NEFC_F17-089_mitochondrion_complete_genome
GTGGATCTAAAGCACCGCCAAGTCCTTTGGGTTTCAAGCTGATGCTCGTAGTTCCCAGGC
GGGTAATGAATGTATTATGTTACCAATGTTTACGGCT
>MH301064.1_Etheostoma_olmstedi_isolate_NEFC_F17-090_mitochondrion_complete_genome
GTGGATCTAAAGCACCGCCAAGTCCTTTGGGTTTCAAGCTGATGCTCGTAGTTCCCAGGC
GGGTAATGAATGTATTATGTTACCAATGTTTACGGCT
>MH301065.1_Lepomis_auritus_isolate_NEFC_F16-209_mitochondrion_complete_genome
GTGGGTCTAAAGCACCGCCAAGTCCTTTGGGTTTTAAGCTAATGCTCGTAGTTTCCTGGC
GGGCAACAGATGTAGGGCGTTGCCAATGTTTAGGGCT
>MH301066.1_Lepomis_auritus_isolate_NEFC_F16-237_mitochondrion_complete_genome
GTGGGTCTAAAGCACCGCCAAGTCCTTTGGGTTTTAAGCTAATGCTCGTAGTTTCCTGGC
GGGCAACAGATGTAGGGCGTTGCCAATGTTTAGGGCT
>MH301081.1_Pomoxis_nigromaculatus_voucher_NEFC_F17-193_mitochondrion_complete_genome
GTGGATCTAAAGCACCGCCAAGTCCTTTGGGTTTCAAGCTAAAGCTCGTAGTACCCAGGC
GGATAGCAGATGTAGGATGCTATCAATGTTTAGGGCT
>MH301082.1_Sander_canadensis_isolate_NEFC_F17-177_mitochondrion_complete_genome
GGGGATCTAAAGCACCGCCAAGTCCTTTGGGTTTCAAGCTAATGCTCGTAGTTCCCAGGC
GGGTAGTGGATGTAATGTACTACCAATGTTTATGGCT
>MH324423.1_Ameiurus_catus_isolate_NEFC_F16-218_mitochondrion_complete_genome
GTGGGTCTGAGACACCGCCAAGTCCTTTGGGTTTTAAGCTGTGCTCGTAGTACCCGGGCG
GATGTGTGTGTAAGAGTACATCTGGGTTTAAGGCT
>MH324426.1_Catostomus_commersonii_voucher_NEFC_F16-124_mitochondrion_complete_genome
GGGGGTCTAAGGCACCGCCAAGTCCTTTGGGTTTCAAGCTGACGCTCGTAGTACCCGGGC
GAATGTCTATTGTAATTTGACATTTGGGTTTATGACT
>MH918123.1_Esox_lucius_isolate_EL_EVO2_small_subunit_ribosomal_RNA_gene_partial_sequence_mitochondrial
GTGGGTCTGAAGCACCGCCAAGTCCTTTGGGTTTTAAGCTGATGCTTGTAGTTCCCTGGC
GGATAAAATTGTATATTTTTATCAAAATTTATGGCC
>MH918136.1_Lepomis_gibbosus_isolate_LG_EVO1_small_subunit_ribosomal_RNA_gene_partial_sequence_mitochondrial
GTGGATCTAAAGCACCGCCAAGTCCTTTGGGTTTAAGCTAATGCTCGTAGTTTCCTGGCG
GGCAACAGATGTAGGGTGTTGCCAATGTTTAGGGCT
>MK088487.1_Cyprinus_carpio_mitochondrion_complete_genome
GGGGGTCTGAGACACCGTCAGGTCCTTTGGGTTTTAAGCTAATGCTCGTAGTACCCTGGC
GGACATCTAATTGTAGCTGGATGTCTGAGTTTACGGCT
>MT484046.1:5-101 Moxostoma anisurum voucher SIR-IR01_12S small subunit ribosomal RNA gene, partial sequence; mitochondrial
GGGGGTCTAAGGCACCGCCAAGTCCTTTGGGTTTTAAGCTGACGCTCGTAGTACCCTGGC
GAATGCCTGTTGTAATTTGGCATTTGGGTTTATGACT
>MT484047.1:5-101 Moxostoma anisurum voucher SIR-SL01_12S small subunit ribosomal RNA gene, partial sequence; mitochondrial
GGGGGTCTAAGGCACCGCCAAGTCCTTTGGGTTTTAAGCTGACGCTCGTAGTACCCTGGC
GAATGCCTGTTGTAATTTGGCATTTGGGTTTATGACT
>NC_037008.1_Notropis_chalybaeus_voucher_NEFC_F16-050_mitochondrion_complete_genome
GGGGGTCTGAGGCACCGTCAGGTCCTTTGGGTTTCAAGCTAATGCTCGTAGTACCCGGGC
GGACGCCTAATTGTAGTTGGACGTCTGGGTTTATAACT
>NC_037009.1_Notropis_heterolepis_voucher_NEFC_F16-131_mitochondrion_complete_genome
GGGGGTCTGAGGCACCGTCAGGTCCTTTGGGTTTCAAGCTAATGCTCGTAGTACCCGGGC
GGACGCCTAATTGTAGTTGGACGTCTGGGTTTATGACT
>NC_037013.1_Catostomus_catostomus_isolate_NEFC_F16-592_mitochondrion_complete_genome
GGGGGTCTAAGGCACCGCCAAGTCCTTTGGGTTTTAAGCTGACGCTCGTAGTACCCTGGC
GAATGTCTGTTGTAATTTGACATTTGGGTTTATGACT
>NC_037014.1_Notropis_hudsonius_isolate_NEFC_F16-614_mitochondrion_complete_genome
GGGGGTCTGAGGCACCGTCAGGTCCTTTGGGTTTCAAGCTAATGCTCGTAGTACCCGGGC
GGACGTCTAATTGTAGTTGGACGTCTGGGTTTATGACT
>NC_037015.1_Exoglossum_maxillingua_isolate_NEFC_F17-061_mitochondrion_complete_genome
GGGGGTCTGAGGCACCGTCAGGTCCCTTGGGTTTTAAGCTAATGCTCGTAGTACCCGGGC
GGACGCCTAATTGTAGTTGGACGTCTAGGTTTATGGCT
>NC_037016.1_Alosa_mediocris_isolate_NEFC_F17-115_mitochondrion_complete_genome
GGGGGTCTGAAGCACCGCCAAGTCCTTTGGGTTTTAAGCTGGCGCTCGTAGTCCCCTGGC
GGATATTTGTTGTACTGGAATATCTAAGTTTACGGC
>NC_037017.1_Alosa_aestivalis_isolate_NEFC_F17-117_mitochondrion_complete_genome
GGGGGTCTGAAGCACCGCCAAGTCCTTTGGGTTTTAAGCTGGCGCTCGTAGTCCCCTGGC
GGATATTTGTTGTACTGGAATATCTAAGTTTACGGC
>NC_041244.1_Gasterosteus_aculeatus_mitochondrion_complete_genome
GTGGATCTAAAGCACCGCCAAGTCCTTTGGGTTTCAAGCTGATGCTTGTAGTCCCCGGGC
GGATAGTGGTTGTAAAATTCTATCAATGTTTAGGGCT
>NC_042248.1_Etheostoma_flabellare_isolate_NEFC_F17-079_mitochondrion_complete_genome
GTGGATCTAAAGCACCGCCAAGTCCTTTGGGTTTCAAGCTAATGCTCGTAGTTCCCAGGC
GGGTAATGAATGTACTATATTACCAATGTTTACGGCT
>NC_042389.1_Etheostoma_olmstedi_isolate_NEFC_F17-014_mitochondrion_complete_genome
GTGGATCTAAAGCACCGCCAAGTCCTTTGGGTTTCAAGCTGATGCTCGTAGTTCCCAGGC
GGGTAATGAATGTATTATGTTACCAATGTTTACGGCT
>NC_042391.1_Nocomis_micropogon_isolate_NEFC_F17-046_mitochondrion_complete_genome
GGGGGTCTAAGGCACCGTCAGGTCCTTTGGGTTTTAAGCTAATGCTCGTAGTACCCGGGC
GGATATTTAATTGTAATTGAATATCTAAGTTTACGGCT
>NC_042499.1_Ameiurus_nebulosus_voucher_NEFC_F16-113_mitochondrion_complete_genome
GTGGGTCTGAGACACCGCCAAGTCCTTTGGGTTTTAAGCTATGCTCGTAGTACCCGGGCG
GATGTGTGTGTAAGAATACATCTGGGTTTAAGGCT
>U11880.1_Petromyzon_marinus_mitochondrion_complete_genome
GTGGGTTTAGGGTGCCGTCAAGTTCTTTGGGTTTTAAACGATTGTTCGTAGTGCCCTGGC
GACGGTTGTTTATTTATGGCA
